# Supplementary material for: Exogenous Kinetin Modulates ROS Homeostasis to Affect Heat Tolerance in Rice Seedlings
Source: Int J Mol Sci. 2023 Mar 26;24(7):6252. doi: 10.3390/ijms24076252 (PMC10093947; doi:10.3390/ijms24076252)
Supplement: Supplementary file 1 [file ijms-24-06252-s001.zip]

Archive with 1 entries (1 files):
- ijms-2291921-supplementary.pdf
